# Supplementary material for: In Vitro Activity of the Triazinyl Diazepine Compound FTSD2 Against Drug-Resistant Mycobacterium tuberculosis Strains
Source: Pharmaceuticals (Basel). 2025 Mar 2;18(3):360. doi: 10.3390/ph18030360 (PMC11945624; doi:10.3390/ph18030360)
Supplement: Supplementary file 1 [file pharmaceuticals-18-00360-s001.zip]

Archive with 1 entries (1 files):
- pharmaceuticals-3334599-supplementary.xlsx
