# Supplementary material for: In Vitro Activity of the Triazinyl Diazepine Compound FTSD2 Against Drug-Resistant Mycobacterium tuberculosis Strains
Source: Pharmaceuticals (Basel). 2025 Mar 2;18(3):360. doi: 10.3390/ph18030360 (PMC11945624; doi:10.3390/ph18030360)
Supplement: Supplementary file 1 [file pharmaceuticals-18-00360-s001.zip › pharmaceuticals-3334599-supplementary.xlsx]

## Sheet: Tables S1 Time-kill
Colony-forming units								Average Log10 (CFU). Time (Hours)							Log10 (UFC)
Hours	0	24	48	192	384		Log10 UFC	Time (Hours)	0	24	48	192	384		Hours	0	24	48	192	384
C.C	3090000	4510000	5700000	11500000	101000000			G.C	6.32471	6.36363	6.60876	6.81205	8.19928		C.C	6.48996	6.65418	6.75587	7.0607	8.00432
	2520000	1580000	4200000	19300000	74000000			1X	6.28574	5.7011	5.20274	3.31633	0			6.4014	6.19866	6.62325	7.28556	7.86923
	1210000	1730000	2800000	1230000	530000000			4X	6.61278	5.55751	4.48287	1.94939	0			6.08279	6.23805	6.44716	6.08991	8.72428
Average	2.27333e+06	2.60667e+06	4.23333e+06	1.06767e+07	235000000			8X	6.04139	4.54407	2.95424	0	0		Average	6.32471	6.36363	6.60876	6.81205	8.19928
S.D	963967	1.65004e+06	1.45029e+06	9.06309e+06	2.55834e+08		Stan. Desv	C.C	0.214145	0.252393	0.154868	0.635424	0.459653		S.D	0.214145	0.252393	0.154868	0.635424	0.459653
1X	1550000	410000	98000	1900	1			1X	0.237681	0.227052	0.39036	0.223561	0		1X	6.19033	5.61278	4.99123	3.27875	0
	3600000	910000	450000	3600	1			4X	0.278009	0.227953	0.206694	0.306838	0			6.5563	5.95904	5.65321	3.5563	0
	1290000	340000	92000	1300	1			8X	0.310876	0.197469	0.296374	0	0			6.11059	5.53148	4.96379	3.11394	0
Average	2.14667e+06	553333	213333	2266.67	1										Average	6.28574	5.7011	5.20274	3.31633	0
S.D	1.26532e+06	310859	204981	1193.04	0										S.D	0.237681	0.227052	0.39036	0.223561	0
4X	4100000	361000	30400	89	1										4X	6.61278	5.55751	4.48287	1.94939	0
	3350000	155000	23600	53	1											6.52504	5.19033	4.37291	1.72428	0
	1240000	138000	12100	22	1											6.09342	5.13988	4.08279	1.34242	0
Average	2.89667e+06	218000	22033.3	54.6667	1										Average	6.41042	5.29591	4.31286	1.67203	0
S.D	1.48291e+06	124133	9250.05	33.5311	0										S.D	0.278009	0.227953	0.206694	0.306838	0
8X	1100000	35000	900	1	1										8X	6.04139	4.54407	2.95424	0	0
	2350000	69000	1200	1	1											6.37107	4.83885	3.07918	0	0
	4600000	83000	3300	1	1											6.66276	4.91908	3.51851	0	0
Average	2.68333e+06	62333.3	1800	1	1										Average	6.35841	4.76733	3.18398	0	0
S.D	1.77365e+06	24684.7	1307.67	0	0										S.D	0.310876	0.197469	0.296374	0	0
Colony-Forming Units (CFU)								Results							Log10 (UFC)
Hours	T0	24	48	192	384		Log10 UFC		0	24	48	192	384		Hours	T0	24	48	192	384
C.C	5800000	8500000	10600000	17100000	350000000			G.C	6.67482	6.86431	7.03162	7.20768	8.44572		C.C	6.76343	6.92942	7.02531	7.233	8.54407
	3800000	6400000	9700000	14700000	230000000			1X	6.73229	6.12529	5.95333	4.22148	0			6.57978	6.80618	6.98677	7.16732	8.36173
	4800000	7200000	12100000	16700000	270000000			4X	6.70757	5.64345	4.5682	2.03342	0			6.68124	6.85733	7.08279	7.22272	8.43136
Average	4800000	7.36667e+06	10800000	1.61667e+07	2.83333e+08			8X	6.74819	5.25042	3.65321	0	0		Average	6.67482	6.86431	7.03162	7.20768	8.44572
D.S	1000000	1.05987e+06	1.21244e+06	1.28582e+06	6.1101e+07		Stand. Desv	C.C	0.0919906	0.0619151	0.0483173	0.0353281	0.0920139		S.D	0.0919906	0.0619151	0.0483173	0.0353281	0.0920139
1X	4700000	1240000	660000	11200	1			1X	0.060147	0.0309972	0.119435	0.151945	0		1X	6.6721	6.09342	5.81954	4.04922	0
	5400000	1430000	980000	19000	1			4X	0.0734872	0.0764921	0.0759028	0.0765095	0			6.73239	6.15534	5.99123	4.27875	0
	6200000	1340000	1120000	21700	1			8X	0.0785747	0.0785361	0.0810411	0	0			6.79239	6.1271	6.04922	4.33646	0
Average	5.43333e+06	1.33667e+06	920000	17300	1										Average	6.73229	6.12529	5.95333	4.22148	0
S.D	750555	95043.8	235797	5452.52	0										S.D	0.060147	0.0309972	0.119435	0.151945	0
4X	5100000	440000	37000	108	1										4X	6.70757	5.64345	4.5682	2.03342	0
	7100000	620000	52000	152	1											6.85126	5.79239	4.716	2.18184	0
	6400000	560000	47000	138	1											6.80618	5.74819	4.6721	2.13988	0
Average	6200000	540000	45333.3	132.667	1										Average	6.78834	5.72801	4.6521	2.11838	0
S.D	1.01489e+06	91651.5	7637.63	22.4796	0										S.D	0.0734872	0.0764921	0.0759028	0.0765095	0
8X	5600000	178000	4500	1	1										8X	6.74819	5.25042	3.65321	0	0
	3900000	124000	3100	1	1											6.59106	5.09342	3.49136	0	0
	4700000	150000	3800	1	1											6.6721	5.17609	3.57978	0	0
Average	4.73333e+06	150667	3800	1	1										Average	6.67045	5.17331	3.57479	0	0
S.D	850490	27006.2	700	0	0										S.D	0.0785747	0.0785361	0.0810411	0	0
		Promedio del Log10 (UFC). Tiempo en horas								Promedio del Log10 (UFC). Tiempo en horas
			0	24	48	192	384				0	24	48	192	384
	Log10 UFC	G.C	6.32471	6.36363	6.60876	6.81205	8.19928		Log10 UFC	G.C	6.67482	6.86431	7.03162	7.20768	8.44572
		1X	6.28574	5.7011	5.20274	3.31633	0			1X	6.73229	6.12529	5.95333	4.22148	0
		4X	6.61278	5.55751	4.48287	1.94939	0			4X	6.70757	5.64345	4.5682	2.03342	0
		8X	6.04139	4.54407	2.95424	0	0			8X	6.74819	5.25042	3.65321	0	0
	D.S	C.C	0.214145	0.252393	0.154868	0.635424	0.459653		D.S	C.C	0.0919906	0.0619151	0.0483173	0.0353281	0.0920139
		1X	0.237681	0.227052	0.39036	0.223561	0			1X	0.060147	0.0607151	0.119435	0.151945	0
		4X	0.278009	0.227953	0.206694	0.306838	0			4X	0.0734872	0.0764921	0.0759028	0.0765095	0
		8X	0.310876	0.197469	0.296374	0	0			8X	0.0785747	0.0785361	0.0810411	0	0
							0	24	48	192	384
					Combined average	G.C	6.49977	6.61397	6.82019	7.00987	8.3225
						1X	6.50902	5.91319	5.57804	3.76891	0
						4X	6.66018	5.60048	4.52554	1.99141	0
						8X	6.39479	4.89724	3.30373	0	0
					Combined D.S	G.C	0.153068	0.157154	0.101592	0.335376	0.275833
						1X	0.148914	0.143883	0.254897	0.187753	0
						4X	0.175748	0.152223	0.141299	0.191674	0
						8X	0.194725	0.138003	0.188708	0	0

## Sheet: Tables S2 Cytotocicity
Citotoxicity hMDM									Citotoxicity Raw
	Control (-)	16	32	64	128	256	Doxo (C+)			Control (-)	16	32	64	128	256	Doxo (C+)
FTSD2 (D.O)	0.159	0.157	0.155	0.159	0.153	0.15	0.035	E1	FTSD2 (D.O)	0.218	0.217	0.206	0.216	0.212	0.195	0.099
	0.156	0.153	0.153	0.157	0.151	0.148	0.035			0.21	0.213	0.216	0.214	0.213	0.192	0.087
	0.163	0.16	0.156	0.157	0.148	0.146	0.032			0.219	0.215	0.213	0.211	0.205	0.184	0.084
	0.156	0.158	0.169	0.15	0.15	0.148	0.037	E2		0.211	0.218	0.215	0.205	0.202	0.186	0.099
	0.161	0.159	0.151	0.155	0.149	0.144	0.034			0.224	0.204	0.209	0.208	0.199	0.183	0.087
	0.158	0.151	0.15	0.16	0.152	0.147	0.039			0.217	0.215	0.214	0.213	0.211	0.174	0.084
Promedio	0.158833	0.156333	0.155667	0.156333	0.1505	0.147167	0.0353333		Promedio	0.2165	0.213667	0.212167	0.211167	0.207	0.185667	0.09
Des.Est	0.00254406	0.00324893	0.00631577	0.00324893	0.00170783	0.00186339	0.00221108		Des.Est	0.00478714	0.00460676	0.0035316	0.00371558	0.00532291	0.00674949	0.00648074
	Control	16	32	64	128	256	Doxo (C+)			Control	16	32	64	128	256	Doxo (C+)
FTSD2 (% GROUTH)	100.105	98.8458	97.5866	100.105	96.3274	94.4386	22.1519	E1	FTSD2 (% GROUTH)	100.693	100.231	95.1501	99.7691	97.9215	90.0693	45.6221
	98.2162	96.3274	96.3274	98.8458	95.0682	93.1794	22.1519			96.9977	98.3834	99.7691	98.8453	98.3834	88.6836	40.0922
	102.623	100.735	98.2162	98.8458	93.1794	91.9203	20.2532			101.155	99.3072	98.3834	97.4596	94.6882	84.9885	38.7097
	98.2162	99.4753	106.401	94.4386	94.4386	93.1794	23.4177	E2		97.4596	100.693	99.3072	94.6882	93.3025	85.9122	45.6221
	101.364	100.105	95.0682	97.5866	93.809	90.6611	21.519			103.464	94.2263	96.5358	96.0739	91.9169	84.5266	40.0922
	99.4753	95.0682	94.4386	100.735	95.6978	92.5498	24.6835			100.231	99.3072	98.8453	98.3834	97.4596	80.3695	38.7097
Promedio	100	98.426	98.0063	98.426	94.7534	92.6548	22.3629		Promedio	100	98.6913	97.9985	97.5366	95.612	85.7583	41.4747
Des.Est	1.60171	2.0455	3.97635	2.0455	1.07523	1.17317	1.39942		Des.Est	2.21115	2.12783	1.63123	1.7162	2.45862	3.11755	2.98652

## Sheet: Tables S3 Macrophage Assay
Colony-forming units (FTSD2)									Log10 (CFU) (FTSD2)									Average Log10 (CFU). Time (Hours)
	0	24	48	72	96	120	148		Horas	0	24	48	72	96	120	148		Horas	0	24	48	72	96	120	148
CC	300000	340000	380000	430000	490000	560000	630000	E1	GC	5.47712	5.53148	5.57978	5.63347	5.6902	5.74819	5.79934		CC	5.50028	5.54106	5.58963	5.6703	5.70533	5.82735	5.82643
	270000	310000	340000	460000	460000	730000	710000			5.43136	5.49136	5.53148	5.66276	5.66276	5.86332	5.85126		1X	5.4851	5.38478	5.23824	5.14134	4.99518	4.85787	4.67274
	350000	350000	400000	390000	510000	650000	590000			5.54407	5.54407	5.60206	5.59106	5.70757	5.81291	5.77085		4X	5.50207	5.30905	5.18216	4.90212	4.70315	4.53272	4.28755
CC	330000	370000	410000	470000	530000	610000	690000	E2	GC	5.51851	5.5682	5.61278	5.6721	5.72428	5.78533	5.83885		Standar Desviation
	290000	340000	370000	580000	500000	800000	780000			5.4624	5.53148	5.5682	5.76343	5.69897	5.90309	5.89209		Horas	0	24	48	72	96	120	148
	370000	380000	440000	500000	560000	710000	640000			5.5682	5.57978	5.64345	5.69897	5.74819	5.85126	5.80618		CC	0.052123	0.031301	0.0387947	0.058634	0.0292665	0.0562902	0.0431633
1X	300000	228000	168000	127000	93000	66000	41000	E1	1X	5.47712	5.35793	5.22531	5.1038	4.96848	4.81954	4.61278		1X	0.0403088	0.0384402	0.0574779	0.0344575	0.0351012	0.0504167	0.0872071
	350000	252000	143000	134000	89000	79000	34000			5.54407	5.4014	5.15534	5.1271	4.94939	4.89763	4.53148		4X	0.0291531	0.0312381	0.0403016	0.044192	0.0441646	0.0556493	0.0726207
	270000	215000	187000	129000	102000	63000	52000			5.43136	5.33244	5.27184	5.11059	5.0086	4.79934	4.716
1X	330000	251000	185000	140000	102000	72000	56000	E2	1X	5.51851	5.39967	5.26717	5.14613	5.0086	4.85733	4.74819		FTSD2 (1X = 1mg/L)
	300000	277000	157000	147000	97000	86000	47000			5.47712	5.44248	5.1959	5.16732	4.98677	4.9345	4.6721		FTSD2 (4X = 4mg/L)
	290000	237000	206000	156000	112000	69000	57000			5.4624	5.37475	5.31387	5.19312	5.04922	4.83885	4.75587
4X	300000	192000	137000	77000	53000	31000	18700	E1	4X	5.47712	5.2833	5.13672	4.88649	4.72428	4.49136	4.27184
	320000	206000	143000	84000	49000	33000	17800			5.50515	5.31387	5.15534	4.92428	4.6902	4.51851	4.25042
	290000	185000	147000	69000	43200	29000	15200			5.4624	5.26717	5.16732	4.83885	4.63548	4.4624	4.18184
4X	330000	211000	150000	84000	58000	34000	21000	E2	4X	5.51851	5.32428	5.17609	4.92428	4.76343	4.53148	4.32222
	350000	227000	177000	92000	53000	41000	20000			5.54407	5.35603	5.24797	4.96379	4.72428	4.61278	4.30103
	320000	204000	162000	75000	48000	38000	25000			5.50515	5.30963	5.20952	4.87506	4.68124	4.57978	4.39794
Colony-forming units (RIF)									Log10 (CFU) (RIF)									Average Log10 (CFU). Time (Hours)
Horas	0	24	48	72	96	120	148		Horas	0	24	48	72	96	120	148		Horas	0	24	48	72	96	120	148
GC	300000	340000	390000	430000	490000	550000	630000	E1	GC	5.47712	5.53148	5.59106	5.63347	5.6902	5.74036	5.79934		CC	5.50028	5.54106	4.91776	5.64388	5.70584	5.82199	5.65448
	270000	310000	34	450000	460000	720000	700000			5.43136	5.49136	1.53148	5.65321	5.66276	5.85733	5.8451		1X	5.5066	5.3752	5.24419	5.11255	4.97911	4.8552	4.7444
	350000	350000	380000	390000	510000	640000	580000			5.54407	5.54407	5.57978	5.59106	5.70757	5.80618	5.76343		4X	5.49977	5.33231	5.14961	4.94059	4.74498	4.6113	4.44405
GC	330000	370000	420000	470000	610000	610000	690000	E2	GC	5.51851	5.5682	5.62325	5.6721	5.78533	5.78533	5.83885		Standar Desviation
	290000	340000	370000	490000	500000	790000	760000			5.4624	5.53148	5.5682	5.6902	5.69897	5.89763	5.88081		Horas	0	24	48	72	96	120	148
	370000	380000	410000	420000	490000	700000	63000			5.5682	5.57978	5.61278	5.62325	5.6902	5.8451	4.79934		CC	0.052123	0.031301	1.65906	0.0356427	0.0417477	0.0561444	0.420873
1X	310000	228904	169000	125000	92000	68000	50000	E1	1X	5.49136	5.35965	5.22789	5.09691	4.96379	4.83251	4.69897		1X	0.0290277	0.030038	0.0308689	0.0296102	0.030558	0.0342492	0.0351237
	320000	236288	174000	129000	95000	70000	52000			5.50515	5.37344	5.24055	5.11059	4.97772	4.8451	4.716		4X	0.0294038	0.0298736	0.0417716	0.0361244	0.0450033	0.0392673	0.0434693
	290000	214136	158000	117000	86000	64000	57000			5.4624	5.33069	5.19866	5.06819	4.9345	4.80618	4.75587
1X	340000	252000	189000	137000	101000	77000	55000	E2	1X	5.53148	5.4014	5.27646	5.13672	5.00432	4.88649	4.74036		RIF (1X = 0,02 mg/L)
	350000	260000	191000	142000	105000	79000	57000			5.54407	5.41497	5.28103	5.15229	5.02119	4.89763	4.75587		RIF (4X = 0,08 mg/L)
	320000	235000	174000	129000	94000	73000	63000			5.50515	5.37107	5.24055	5.11059	4.97313	4.86332	4.79934
4X	300000	202800	137000	94000	63000	43000	29000	E1	4X	5.47712	5.30707	5.13672	4.97313	4.79934	4.63347	4.4624
	320000	216320	146000	78000	52000	36000	24000			5.50515	5.3351	5.16435	4.89209	4.716	4.5563	4.38021
	290000	196040	122000	86000	58000	40000	27000			5.4624	5.29234	5.08636	4.9345	4.76343	4.60206	4.43136
4X	330000	223000	151000	83000	59000	47000	32100	E2	4X	5.51851	5.3483	5.17898	4.91908	4.77085	4.6721	4.50651
	350000	238000	160000	85800	47000	39000	26300			5.54407	5.37658	5.20412	4.93349	4.6721	4.59106	4.41996
	310000	216000	134000	98000	56000	41000	29100			5.49136	5.33445	5.1271	4.99123	4.74819	4.61278	4.46389

## Sheet: Tables S4 MIC
M. tuberculosis strains	Drug-Resistant			MIC (mg/L)
	Isoniazid	Rifampin	Otros	FTSD2
ATCC 27294	-	-	-	1
ATCC 35820	-	-	Streptomycin, Cycloserine	0.5
ATCC 35822	X	-	Cycloserine, Kanamycin	1
ATCC 35837	-	-	Ethambutol, Kanamycin	2
1108001026	X	-	-	1
2008000768	X	-	-	0.5
2008001904	X	-		1
2008001512	X	X	-	0.25
2008001909	X	X	-	0.5
1508000432	X	X	Etionamide	1
2008002020	X	X	Etionamide	0.5
Non tuberculosis strain
M. avium complex	X	-	-	>50
M. abscessus	X	-	Imipenem	>50
M. chelonae	X	-	-	>50
M. fortuitum	X	-	Imipenem, tobramycin, linezolid	>50
M. smegmatis mc2155	X	-	-	>50
